# Supplementary material for: AKT/PACS2 Participates in Renal Vascular Hyperpermeability by Regulating Endothelial Fatty Acid Oxidation in Diabetic Mice
Source: Front Pharmacol. 2022 Jul 5;13:876937. doi: 10.3389/fphar.2022.876937 (PMC9294407; doi:10.3389/fphar.2022.876937)
Supplement: Supplementary file 4 [file Table1.xlsx]

## Sheet: Sheet1
NO.	Group	Test NUM	LDL-L	BUN	CRE	GLU	TG	CHO
			(mmol/L)	(mmol/L)	(µmol/L)	(mmol/L)	(mmol/L)	(mmol/L)
1	Control31(C31)	N003746	0.2	8.1	9.5	9.9	0.35	2.05
2	Control31(C32)	N003747	0.2	10	11	12.65	0.6	2.2
3	Control31(C33)	N003748	0.2	8	7.5	10.8	0.55	2.2
4	Control31(C34)	N003749	0.25	8.6	12	5.65	0.4	1.75
5	Control31(C35)	N003750	0.25	6.7	17	9.1	0.65	2.6
6	HFD41	N003751	0.8	16.85	23	18.5	0.95	2.95
7	HFD42	N003752	0.85	25.4	33	33.2	1.25	3.45
8	HFD43	N003753	1.93	57.65	143.9	29.73	1.35	4.65
9	HFD44	N003754	0.83	29	26	19	0.3	3
10	HFD45	N003755	1	30	58.5	27	0.9	8.7
11	HFD+PACS2-/- 61	N003756	1.8	6.85	18.5	16.15	0.5	4.65
12	HFD+PACS2-/- 62	N003759	0.64	9.23	14.2	16.12	0.49	4.59
13	HFD+PACS2-/- 63	N003760	0.91	9.07	17.8	18.91	0.98	4.45
14	HFD+PACS2-/- 64	N003761	0.9	15	19.5	15.6	0.8	3
15	HFD+PACS2-/- 65	N003762	0.73	7.86	9.8	18.19	0.73	3.65
16	PACS2-/- 51	N003765	0.35	8.45	13	11	1	2.55
17	PACS2-/- 52	N003766	0.25	10.25	9	10.55	0.9	2.1
18	PACS2-/- 53	N003767	0.32	12.52	12.6	8.9	0.91	2.73
19	PACS2-/- 54	N003768	0.37	10.8	13.5	8.59	1.46	2.89
20	PACS2-/- 54	N003769	0.37	10.8	13.5	8.59	1.46	2.89
